# Supplementary material for: Molecularly Imprinted Electrochemical Sensor Based on Palladium@Yttrium Oxide@Boronnitride Nanocomposite for Determination of Glyphosate Herbicide in Drinking Water Samples
Source: Foods. 2025 Dec 19;15(1):7. doi: 10.3390/foods15010007 (PMC12786010; doi:10.3390/foods15010007)
Supplement: Supplementary file 1 [file foods-15-00007-s001.zip]

Archive with 1 entries (1 files):
- foods-4041307-supplementary.pdf
